# Supplementary material for: Classifying Goliath Grouper (Epinephelus itajara) Behaviors from a Novel, Multi-Sensor Tag
Source: Sensors (Basel). 2021 Sep 24;21(19):6392. doi: 10.3390/s21196392 (PMC8512029; doi:10.3390/s21196392)
Supplement: Supplementary file 1 [file sensors-21-06392-s001.zip]

Archive with 1 entries (1 files):
- sensors-1372126-supplementary.mp4
